# Supplementary material for: Preparation of Thermal Conductivity-Enhanced, Microencapsulated Phase Change Materials Using Cellulose-Assisted Graphene Dispersion for Thermal Regulation in Textiles
Source: Polymers (Basel). 2024 Nov 26;16(23):3291. doi: 10.3390/polym16233291 (PMC11644346; doi:10.3390/polym16233291)
Supplement: Supplementary file 1 [file polymers-16-03291-s001.zip]

Archive with 1 entries (1 files):
- polymers-3274903-supplementary.pdf
